# Supplementary material for: MicroRNAs Present in Malignant Pleural Fluid Increase the Migration of Normal Mesothelial Cells In Vitro and May Help Discriminate between Benign and Malignant Effusions
Source: Int J Mol Sci. 2023 Sep 13;24(18):14022. doi: 10.3390/ijms241814022 (PMC10531386; doi:10.3390/ijms241814022)
Supplement: Supplementary file 1 [file ijms-24-14022-s001.zip]

Archive with 8 entries (8 files):
- .DS_Store
- Supplementary Figure 1.pdf
- Supplementary Figure 2.pdf
- Supplementary Figure 3.pdf
- Supplementary Figure 4.pdf
- Supplementary Figure 5.pdf
- Supplementary Figure Legends.pdf
- Supplementary Material IJMS.pdf
